# Supplementary material for: Bidirectional dispersals during the peopling of the North American Arctic
Source: Sci Rep. 2023 Jan 23;13:1268. doi: 10.1038/s41598-023-28384-8 (PMC9871004; doi:10.1038/s41598-023-28384-8)
Supplement: Supplementary file 2 — Supplementary Information 2. [file 41598_2023_28384_MOESM2_ESM.xlsx]

## Sheet: Sheet1
Supplementary Table 2. Frequencies of sub-haplogroups observed.
		North East Siberia	Barrow	Bethel	Tuva
		(N = 9)	(N = 31)	(N = 40)	(N = 24)
	M120	0	0	0	1 (4.17 %)
	M346	2 (22.22 %)	0	1 (2.50 %)	23 (95.83 %)
	M3	6 (66.67 %)	10 (32.26 %)	26 (65.00 %)	0
	NWT01	1 (11.11 %)	21 (67.74 %)	13 (32.50 %)	0
