# Supplementary material for: Bidirectional dispersals during the peopling of the North American Arctic
Source: Sci Rep. 2023 Jan 23;13:1268. doi: 10.1038/s41598-023-28384-8 (PMC9871004; doi:10.1038/s41598-023-28384-8)
Supplement: Supplementary file 8 — Supplementary Information 8. [file 41598_2023_28384_MOESM8_ESM.xlsx]

## Sheet: Hoja1
Supplementary Table 8. Shared haplotypes and diversity values.
Population	N. samples	Unique haplotypes	Number of haplotypes reiteraded (times repeated)	Microsatellite diversity within haplogroup Q (Vp)*
Tuva Republic	24	10 out of 14 (71.43%)	1 (6); 1 (4); 2 (2)	0.1705
North East Siberia	9	5 out of 7 (71.43%)	2 (2)	0.6778
Alaska	71	30 out of 43 (69.77%)	2 (6); 1 (5); 4 (3); 6 (2)	0.5176
Barrow	31	13 out of 18 (72.22%)	1 (6); 1 (5); 1 (3); 2 (2)	0.4471
Bethel	40	17 out of 25 (68.00%)	1 (6); 3 (3); 4 (2)	0.5321
* Vp calculated only with complete 15 Y-STR profiles (Alaska = 68; Barrow = 30; Bethel = 38).
