# Supplementary material for: Bidirectional dispersals during the peopling of the North American Arctic
Source: Sci Rep. 2023 Jan 23;13:1268. doi: 10.1038/s41598-023-28384-8 (PMC9871004; doi:10.1038/s41598-023-28384-8)
Supplement: Supplementary file 10 — Supplementary Information 10. [file 41598_2023_28384_MOESM10_ESM.xlsx]

## Sheet: Diversity_data
Supplementary Table 10. Diversity values of Y-STRs within Q-M3 and Q-NWT01.
	Haplogroup	Population size	N haplotypes	Unique haplotypes	Gene diversity (a)	Vp (a)
North East Siberia		9
	M3	6 (66.67 %)	5	4	0.9333 +/- 0.1217	0.468889
	NWT01	1 (11.11 %)	1	1	1.0000 +/- 0.0000	NA
Barrow		31
	M3	10 (32.26 %)	7	5	0.9111 +/- 0.0773	0.209259	(b)
	NWT01	21 (67.74 %)	11	8	0.8190 +/- 0.0581	0.16254
Bethel		40
	M3	26 (65.00 %)	18	13	0.9508 +/- 0.0231	0.288406	(b)
	NWT01	13 (32.50 %)	7	5	0.7949 +/- 0.1091	0.105128
NW Territory (Canada)		32
	M3	6 (18.75 %)	5	4	0.9333 +/- 0.1217	0.208889
	NWT01	26 (81.25 %)	18	14	0.9138 +/- 0.0299	0.142154
East Sermersooq		55
	M3	19 (34.55 %)	6	3	0.6140 +/- 0.0750	0.0424951
	NWT01	36 (65.45 %)	14	9	0.7984 +/- 0.0448	0.253333
West Sermersooq		19
	M3	10 (52.63 %)	8	6	0.9556 +/- 0.0594	0.157778
	NWT01	9 (47.37 %)	7	5	0.8333 +/- 0.1265	0.333333
Kujalleq		14
	M3	10 (71.43 %)	8	6	0.9111 +/- 0.0773	0.151852
	NWT01	4 (28.57 %)	4	4	1.0000 +/- 0.1768	0.377778
Qeqqata		8
	M3	3 (37.5 %)	3	3	1.0000 +/- 0.2722	0.0888889
	NWT01	5 (62.5 %)	5	5	1.0000 +/- 0.1265	0.346667
Qaasuitsup		23
	M3	9 (39.13 %)	8	7	0.9444 +/- 0.0702	0.101852
	NWT01	14 (60.87 %)	9	6	0.8901 +/- 0.0603	0.25641
Greenland		119
	M3	51 (42.86 %)	23	17	0.8533 +/- 0.0323	0.102431
	NWT01	68 (57.14 %)	31	19	0.8973 +/- 0.0205	0.280495
(a) DYS385a/b was excluded for diversity calculations . Loci = 15 Y-STRs.
(b) Vp calculated only with complete Y-STR profiles (Barrow M3 = 9; Bethel M3 = 24).
